# Supplementary material for: Microalgae Inoculation Significantly Shapes the Structure, Alters the Assembly Process, and Enhances the Stability of Bacterial Communities in Shrimp-Rearing Water
Source: Biology (Basel). 2024 Jan 19;13(1):54. doi: 10.3390/biology13010054 (PMC10813777; doi:10.3390/biology13010054)
Supplement: Supplementary file 1 [file biology-13-00054-s001.zip]

Archive with 3 entries (3 files):
- supplementary figure.pdf
- Supplementary Table S1.xlsx
- Supplementary Table S2.xlsx
